# Supplementary material for: In-hospital triggers of takotsubo syndrome: a case report on witnessing sudden death in a hospital roommate
Source: Eur Heart J Case Rep. 2023 Nov 9;7(12):ytad556. doi: 10.1093/ehjcr/ytad556 (PMC10691651; doi:10.1093/ehjcr/ytad556)
Supplement: ytad556_Supplementary_Data [file ytad556_supplementary_data.zip]

Archive with 3 entries (3 files):
- Echo only.mp4
- Suppl Figure 1.jpg
- Angi_Levo_Echo.mp4
